# Supplementary material for: Mechanistic studies of small molecule ligands selective to RNA single G bulges
Source: Nucleic Acids Res. 2025 Jun 25;53(12):gkaf559. doi: 10.1093/nar/gkaf559 (PMC12188297; doi:10.1093/nar/gkaf559)
Supplement: gkaf559_Supplemental_Files [file gkaf559_supplemental_files.zip]

Archive with 6 entries (6 files):
- Caption for the supplementary movie.docx
- LassoRegression.Rmd
- MolecularDescriptors.csv
- NAR_SI_v3.docx
- Optimized_structures_69_cmpds.zip
- Supplementary Movie 1.mp4
