# Supplementary material for: Mechanistic studies of small molecule ligands selective to RNA single G bulges
Source: Nucleic Acids Res. 2025 Jun 25;53(12):gkaf559. doi: 10.1093/nar/gkaf559 (PMC12188297; doi:10.1093/nar/gkaf559)
Supplement: gkaf559_Supplemental_Files [file gkaf559_supplemental_files.zip › LassoRegression.Rmd]

---
title: "lasso_regression_rna_binders"
author: "Jingxin Wang"
date: '2024-07-19'
output:
  html_document: default
  pdf_document: default
---

```{r setup, include=FALSE}
knitr::opts_chunk$set(echo = TRUE)
```

```{r}
# R = 4.2.3
# prospectr = 0.2.6
# glmnet = 4.1

## Data preparation
data_df <- read.csv("MolecularDescriptors.csv", header = TRUE)
data <- data_df[, -c(1, 2, 3, 4)] 
# Define evaluation functions
eval_results <- function(true, predicted, df) { 
  SSE <- sum((predicted - true)^2) 
  SST <- sum((true - mean(true))^2) 
  R_square <- 1 - SSE / SST 
  RMSE = sqrt(SSE / nrow(df)) 
  # Model performance metrics 
  data.frame( 
    RMSE = RMSE, 
    Rsquare = R_square
  ) 
}

## Lasso regression
library(prospectr) 
library(glmnet) 
x_train <- as.matrix(data[-1]) 
y_train <- data.matrix(data[1]) 
x <- x_train 
y <- y_train 
# Set seed for reproducibility
set.seed(5) 
# Define lambda values for lasso regression
lambdas <- 10^seq(2, -6, length = 100)
# Perform 5-fold cross-validation to find the best lambda for lasso
lasso_reg <- cv.glmnet(x_train, y_train, alpha = 1.0, lambda = lambdas, standardize = TRUE, nfolds = 5)
# Plot the cross-validation results
plot(lasso_reg) 
# Build lasso regression model
lasso_model <- glmnet(x_train, y_train, alpha = 1.0, nlambda = 100, standardize = TRUE)
print(lasso_model) 
plot(lasso_model, xvar = "lambda", label = T, lwd = 2, cex.lab = 1, cex.axis = 1, xlim = c(-5.1, -0.5), ylim = c(-20, 11))
# Choose the lambda with the lowest mean-squared error from cross-validation
lambda_best_lasso <- lasso_reg$lambda.min 
print(lambda_best_lasso)
# Build the lasso regression model using the selected lambda
lasso_model <- glmnet(x_train, y_train, alpha = 1.0, lambda = lambda_best_lasso, standardize = TRUE)
summary(lasso_model) 
# Find the non-zero coefficients and their names
lasso.coef <- predict(lasso_model, type = "coefficients") 
nonzero.coef <- lasso.coef[lasso.coef != 0]
nonzero.coef <- nonzero.coef[-1] # Remove (Intercept) value
lasso_nonzerocoef <- predict(lasso_model, type = "nonzero") 
nonzero.colnames <- colnames(data[, lasso_nonzerocoef$s0 + 1])
named.coef <- paste(nonzero.colnames, nonzero.coef, sep = ": ")
print(named.coef)
```
