# Supplementary material for: Mechanistic studies of small molecule ligands selective to RNA single G bulges
Source: Nucleic Acids Res. 2025 Jun 25;53(12):gkaf559. doi: 10.1093/nar/gkaf559 (PMC12188297; doi:10.1093/nar/gkaf559)
Supplement: gkaf559_Supplemental_Files [file gkaf559_supplemental_files.zip › MolecularDescriptors.csv]

Cmpd	SMILES	Kd_range_uM	Kd_uM	LnKd_M	AM1_dipole	AM1_E	AM1_Eele	AM1_HF	AM1_HOMO	AM1_IP	AM1_LUMO	apol	arorings	ASA	ASA.	ASA..1	ASA_H	ASA_P	ast_fraglike	ast_fraglike_ext	ast_violation	ast_violation_ext	a_acc	a_acid	a_aro	a_base	a_count	a_don	a_donacc	a_heavy	a_hyd	a_IC	a_ICM	a_nB	a_nBr	a_nC	a_nCl	a_nF	a_nH	a_nI	a_nN	a_nNO	a_nO	a_nP	a_nS	balabanJ	BCUT_PEOE_0	BCUT_PEOE_1	BCUT_PEOE_2
SMSM6	Cc1cn2cc(-c3nc4sc(N5CC[NH+](C)CC5)cc4s3)cc(F)c2n1	0.99+-0.2	0.99	-13.82556089	35.016853	-102963.28	-726190.88	265.2247	-10.24786	10.24786	-4.0042701	56.206066	3	643.49103	0	0	643.49103	0	0	0	1	2	2	0	13	1	45	0	2	26	20	77.754478	1.7278773	0	0	18	0	1	19	0	5	5	0	0	2	1.1608557	-2.7715819	-0.52192992	0.61379206
SMSM7	C[C@H]1CN(c2cc3sc(-c4cc(F)c5cn(C)nc5c4)nc3s2)CC[NH2+]1	1.97+-0.01	1.97	-13.13747702	27.798912	-102962.17	-726753.44	266.42941	-10.01439	10.01439	-3.8184199	56.206066	4	640.31464	0	0	640.31464	0	0	0	2	3	2	0	17	1	45	0	2	26	21	77.754478	1.7278773	0	0	18	0	1	19	0	5	5	0	0	2	1.1717784	-2.7608938	-0.52727032	0.64655554
SMSM10	Cc1cn2cc(-c3cc(=O)n4cc(N5CC[NH2+][C@@H](C)C5)ccc4n3)cc(F)c2n1	45.1+-11.8	45.1	-10.00662831	35.768272	-115960.24	-867791.25	237.83194	-10.18815	10.18815	-4.0634999	59.588448	1	661.54614	0	0	661.54614	0	0	0	1	2	3	0	5	1	51	0	3	29	19	83.437759	1.6360345	0	0	21	0	1	22	0	6	7	1	0	0	1.2022665	-2.7634702	-0.57676524	0.61930841
SMSM11	Cc1cn2cc(-c3cc(=O)n4cc(N5CC[NH2+]C6(CC6)C5)ccc4n3)cc(F)c2n1	12.4+-1.3	12.4	-11.29781409	34.750679	-118881.28	-904446.69	273.80905	-10.18181	10.18181	-4.0277901	61.348446	1	677.88489	0	0	677.88489	0	0	0	1	2	3	0	5	1	52	0	3	30	20	84.698097	1.6288096	0	0	22	0	1	22	0	6	7	1	0	0	1.0836169	-2.7202764	-0.62110609	0.60273278
SMSM13	Cc1cn2cc(-c3cc4ccc(N5CC[NH2+][C@@H](C)C5)cc4oc3=O)ccc2[nH+]1	3.0+-0.5	3	-12.71689827	10.548742	-106057.45	-816096.63	387.67389	-13.62161	13.62161	-6.14711	60.727032	2	656.48969	0	0	656.48969	0	0	0	1	2	1	0	11	3	52	0	1	28	20	78.276268	1.5053129	0	0	22	0	0	24	0	4	6	2	0	0	1.1835022	-2.7611358	-0.55583894	0.64606267
SMSM14	C[C@H]1CN(c2ccc3cc(-c4cc(F)c5nn(C)cc5c4)c(=O)oc3c2)CC[NH2+]1	13.6+-2.9	13.6	-11.20544077	32.14085	-116759.55	-866669.5	183.2137	-9.8211803	9.8211803	-3.94333	59.950447	3	665.12598	0	0	665.12598	0	0	0	1	2	2	0	15	1	51	0	2	29	22	83.078705	1.6289941	0	0	22	0	1	22	0	4	6	2	0	0	1.2024261	-2.7611353	-0.57650119	0.6136781
SMSM15	C[C@H]1CN(c2ccc3cc(-c4cc(F)c5c(cnn5C)c4)c(=O)oc3c2)CC[NH2+]1	8.6+-2.1	8.6	-11.66374835	34.376846	-116764.76	-870368.69	178.00993	-10.07575	10.07575	-3.98018	59.950447	3	661.02582	0	0	661.02582	0	0	0	1	2	2	0	15	1	51	0	2	29	22	83.078705	1.6289941	0	0	22	0	1	22	0	4	6	2	0	0	1.203611	-2.7611356	-0.57654685	0.58774394
SMSM17	Cc1nc2c(F)cc(-c3cc4ccc(N5CC[NH2+][C@@H](C)C5)cc4oc3=O)cc2o1	19.0+-0.1	19	-10.87107158	34.923565	-119080.14	-870006.56	134.34209	-10.55793	10.55793	-4.01825	58.985653	3	663.04559	0	0	663.04559	0	0	0	1	2	2	0	15	1	50	0	2	29	20	82.336876	1.6467375	0	0	22	0	1	21	0	3	6	3	0	0	1.2024446	-2.7611353	-0.59638011	0.57339221
SMSM18	C[NH2+]CCN(C)c1ccc2cc(-c3cc(F)c4nc(C)cn4c3)c(=O)oc2c1	3.1+-0.1	3.1	-12.68410845	38.301449	-113812.22	-831611.19	173.57674	-10.10814	10.10814	-4.3310199	58.190445	2	668.52197	0	0	668.52197	0	0	0	1	2	2	0	11	1	50	0	2	28	20	81.846649	1.636933	0	0	21	0	1	22	0	4	6	2	0	0	1.3485813	-2.6228735	-0.56271112	0.53738874
SMSM19	Cc1cn2cc(-c3cc4ccc(N5CCC6(CC5)C[NH2+]C6)cc4oc3=O)cc(F)c2n1	8.0+-2.7	8	-11.73606902	43.337463	-123298.01	-951750.69	189.77751	-9.8892202	9.8892202	-4.2048001	64.804031	2	696.17365	0	0	696.17365	0	0	0	1	2	2	0	11	1	55	0	2	31	23	87.896584	1.5981197	0	0	24	0	1	24	0	4	6	2	0	0	1.0531132	-2.8959763	-0.61551082	0.59702706
SMSM20	Cc1cn2cc(-c3cc4ccc(N5CCC6(CC[NH2+]C6)CC5)cc4oc3=O)cc(F)c2n1	5.9+-0.5	5.9	-12.04055821	44.313786	-126910.4	-1003554	164.41745	-9.8470201	9.8470201	-4.0466499	67.897621	2	712.98737	0	0	712.98737	0	0	0	1	2	2	0	11	1	58	0	2	32	24	91.455063	1.5768114	0	0	25	0	1	26	0	4	6	2	0	0	1.046158	-2.7948778	-0.61551261	0.59702635
SMSM21	O=c(o1)c(c2cn3cc(C)nc3c(F)c2)cc4c1cc(N5CC6(C5)CC[NH2+]CC6)cc4	5.9+-0.4	5.9	-12.04055821	44.459583	-123298.73	-950103.13	187.7962	-9.8601799	9.8601799	-4.17554	64.804031	2	697.47351	0	0	697.47351	0	0	0	1	2	2	0	11	1	55	0	2	31	23	87.896584	1.5981197	0	0	24	0	1	24	0	4	6	2	0	0	1.0482448	-2.8993752	-0.61569947	0.59718847
SMSM22	Cc1cn2cc(-c3cc4ccc(N5CC6CC(C5)[NH2+]6)cc4oc3=O)cc(F)c2n1	1.2+-0.3	1.2	-13.633189	37.097534	-116100	-857351.69	212.94226	-10.1141	10.1141	-4.20752	58.616859	2	640.58411	0	0	640.58411	0	0	0	1	1	2	0	11	1	49	0	2	29	21	80.574722	1.6443821	0	0	22	0	1	20	0	4	6	2	0	0	1.0855749	-2.8887744	-0.61564833	0.65153313
SMSM23	Cc1cn2cc(-c3cc4ccc(N5CC6CCC(C5)[NH2+]6)cc4oc3=O)cc(F)c2n1	1.3+-0.2	1.3	-13.55314629	35.644894	-119720.57	-911321.5	179.16821	-10.1191	10.1191	-3.93209	61.710445	2	664.97168	0	0	664.97168	0	0	0	1	2	2	0	11	1	52	0	2	30	22	84.273445	1.6206431	0	0	23	0	1	22	0	4	6	2	0	0	1.0838381	-2.716778	-0.60887009	0.66323578
SMSM25	Cc1cn2cc(-c3cc4ccc(N5CCC(C)([NH3+])CC5)cc4oc3=O)cc(F)c2n1	1.5+-0.5	1.5	-13.41004545	42.151688	-120371.02	-918807.75	158.53011	-9.9613895	9.9613895	-4.07581	63.044033	2	677.68835	0	0	677.68835	0	0	0	1	2	2	0	11	1	54	0	2	30	22	86.682899	1.6052389	0	0	23	0	1	24	0	4	6	2	0	0	1.184386	-2.7958777	-0.49831325	0.46932405
SMSM26	C[NH2+]C1CCN(c2ccc3cc(-c4cc(F)c5nc(C)cn5c4)c(=O)oc3c2)CC1	4.0+-0.2	4	-12.4292162	43.028717	-120364.87	-910674.69	164.68988	-9.9354897	9.9354897	-4.1356502	63.044033	2	688.10406	0	0	688.10406	0	0	0	1	2	2	0	11	1	54	0	2	30	22	86.682899	1.6052389	0	0	23	0	1	24	0	4	6	2	0	0	1.1746418	-2.7784874	-0.54220527	0.61905843
SMSM27	C[NH2+]C1CCN(c2ccc3cc(-c4cc(F)c5nc(C)cn5c4)c(=O)oc3c2)C1	3.0+-0.1	3	-12.71689827	39.630329	-116770.23	-863392.06	172.53464	-10.03561	10.03561	-4.1350198	59.950447	2	664.75372	0	0	664.75372	0	0	0	1	2	2	0	11	1	51	0	2	29	21	83.078705	1.6289941	0	0	22	0	1	22	0	4	6	2	0	0	1.1941497	-2.6129906	-0.57383305	0.61909509
SMSM28	Cc1cn2cc(-c3cc4ccc(NC5CC[NH2+]C5)cc4oc3=O)cc(F)c2n1	12.4+-2.5	12.4	-11.29781409	42.382824	-116784.21	-861360.06	158.54932	-9.9709501	9.9709501	-4.2295599	59.950447	2	663.04346	0	0	663.04346	0	0	0	1	2	2	0	11	1	51	1	3	29	21	83.078705	1.6289941	0	0	22	0	1	22	0	4	6	2	0	0	1.1696997	-2.7681527	-0.65491349	0.61981398
SMSM30	Cc1cn2cc(-c3cc4ccc(NC5CC(C)(C)[NH2+]C(C)(C)C5)cc4oc3=O)cc(F)c2n1	5.6+-1.0	5.6	-12.09274396	38.241837	-113188.98	-813174.69	166.99696	-10.09831	10.09831	-4.0441198	56.856861	2	637.07318	0	0	637.07318	0	0	0	1	2	2	0	11	1	48	1	3	28	20	79.40097	1.654187	0	0	21	0	1	20	0	4	6	2	0	0	1.1848469	-2.5222864	-0.65756768	0.62615538
SMSM31	Cc1cn2cc(-c3cc4ccc(N5CC[NH2+][C@@H](CO)C5)cc4oc3=O)cc(F)c2n1	1.2+-0.3	1.2	-13.633189	34.653172	-124170.74	-920059.06	121.12865	-10.12012	10.12012	-3.91102	60.752445	2	676.35565	0	0	676.35565	0	0	0	1	2	3	0	11	1	52	1	4	30	21	87.452988	1.6817882	0	0	22	0	1	22	0	4	7	3	0	0	1.1920251	-2.7573647	-0.61559516	0.66323912
SMSM32	Cc1cn2cc(-c3cc4ccc(NC5C[NH2+]C5)cc4oc3=O)cc(F)c2n1	2.6+-0.7	2.6	-12.85999911	40.666206	-109574.63	-761973.13	194.55724	-10.09498	10.09498	-4.2862301	53.763275	2	619.74579	0	0	619.74579	0	0	0	1	1	2	0	11	1	45	1	3	27	19	75.636177	1.6808039	0	0	20	0	1	18	0	4	6	2	0	0	1.1961	-2.7652497	-0.65770268	0.63324207
SMSM33	Cc1cn2cc(-c3cc4ccc(N5CC6(C[NH2+]C6)C5)cc4oc3=O)cc(F)c2n1	4.4+-0.6	4.4	-12.33390602	41.608196	-116085.06	-847416.31	227.88058	-9.9912701	9.9912701	-4.39257	58.616859	2	664.05475	0	0	664.05475	0	0	0	1	1	2	0	11	1	49	0	2	29	21	80.574722	1.6443821	0	0	22	0	1	20	0	4	6	2	0	0	1.0685093	-2.9112456	-0.61565751	0.59721178
C2	CC[NH+]1CCN(c2ccc3cc(-c4cn5cc(C)nc(C)c5n4)c(=O)oc3c2)C[C@@H]1C	3.6+-0.1	3.6	-12.53457671	31.886967	-118176.16	-957402.44	209.84964	-10.30121	10.30121	-3.8137	68.014206	2	725.91852	0	0	725.91852	0	0	0	1	2	3	0	11	1	59	0	3	31	21	88.821259	1.5054451	0	0	24	0	0	28	0	5	7	2	0	0	1.1741816	-2.8165462	-0.45658624	0.6162746
C4	Cc1cn2cc(-c3cc4ccc(N5CC[NH2+][C@@H](C)C5)cc4oc3=O)nc2c(C)n1	5.8+-0.1	5.8	-12.05765264	33.296097	-110999.18	-858770.56	213.24702	-10.34206	10.34206	-3.94363	61.82703	2	684.30896	0	0	684.30896	0	0	0	1	2	3	0	11	1	53	0	3	29	19	81.823547	1.5438405	0	0	22	0	0	24	0	5	7	2	0	0	1.1955873	-2.761133	-0.51839232	0.65442556
C40	Cc1cn2cc(-c3cc4ccc(N5CC[NH2+]CC5)cc4oc3=O)nc2c(C)n1	3.5+-0.6	3.5	-12.56274759	34.163704	-107404.97	-811173.75	220.66501	-10.35868	10.35868	-4.0710101	58.733444	2	660.63934	0	0	660.63934	0	0	0	1	2	3	0	11	1	50	0	3	28	18	78.237007	1.5647402	0	0	21	0	0	22	0	5	7	2	0	0	1.2008358	-2.7270288	-0.56407541	0.65626049
C41	Cc1cn2cc(-c3cc4ccc(N5CC[NH+](C)CC5)cc4oc3=O)nc2c(C)n1	2.1+-0.2	2.1	-13.07357321	33.944679	-110988.41	-857313.56	224.01993	-10.32583	10.32583	-3.9978499	61.82703	2	686.4693	0	0	686.4693	0	0	0	1	2	3	0	11	1	53	0	3	29	19	81.823547	1.5438405	0	0	22	0	0	24	0	5	7	2	0	0	1.1860515	-2.7717335	-0.50139117	0.65596414
C5	Cc1cn2cc(-c3cc(=O)n4cc(N5CC[NH+](C)CC5)ccc4n3)cc(F)c2n1	5.6+-0.5	5.6	-12.09274396	36.245579	-115949.52	-866129.38	248.55057	-10.18356	10.18356	-4.1027098	59.588448	1	662.66235	0	0	662.66235	0	0	0	1	2	3	0	5	1	51	0	3	29	19	83.437759	1.6360345	0	0	21	0	1	22	0	6	7	1	0	0	1.1926141	-2.7737706	-0.55890161	0.61934233
C60	Cc1cn2cc(-c3cc4ccc(N5CC[NH+](C)CC5)cc4oc3=O)cc(F)c2n1	1.2+-0.2	1.2	-13.633189	37.921883	-116762.82	-865973.75	189.47273	-10.10315	10.10315	-4.0970702	59.950447	2	662.63196	0	0	662.63196	0	0	0	1	2	2	0	11	1	51	0	2	29	21	83.078705	1.6289941	0	0	22	0	1	22	0	4	6	2	0	0	1.1927236	-2.7717361	-0.55803984	0.61910492
C29	O=c1oc2cc(N3CC[NH2+]CC3)ccc2cc1-c1cn2ccccc2[nH+]1	1.1+-0.1	1.1	-13.72020038	15.065999	-98867.711	-723265.5	390.49442	-13.83739	13.83739	-6.4843502	54.53986	2	606.29004	0	0	606.29004	0	0	0	1	2	1	0	11	3	46	0	1	26	18	71.206726	1.5479723	0	0	20	0	0	20	0	4	6	2	0	0	1.1956059	-2.7270262	-0.61814487	0.67721456
C30	O=c1oc2cc(N3CC[NH2+]CC3)ccc2cc1-c1cn2ccc(F)cc2n1	0.54+-0.07	0.54	-14.4316967	33.655369	-109590.24	-764814.69	178.94118	-10.15108	10.15108	-4.06845	53.763275	2	606.44696	0	0	606.44696	0	0	0	1	2	2	0	11	1	45	0	2	27	19	75.636177	1.6808039	0	0	20	0	1	18	0	4	6	2	0	0	1.1901737	-2.7270288	-0.6454547	0.66813689
C32	O=c1oc2cc(N3CC[NH2+]CC3)ccc2cc1-c1cn2ccc(Cl)cc2[nH+]1	0.59+-0.07	0.59	-14.3431433	23.385279	-107168.23	-768586.13	387.17792	-13.85337	13.85337	-6.5510898	56.053066	2	633.75623	0	0	633.75623	0	0	0	1	2	1	0	11	3	46	0	1	27	19	76.934662	1.6724927	0	0	20	1	0	19	0	4	6	2	0	0	1.1901737	-2.7270262	-0.61922044	0.67735726
C34	COc1ccn2cc(-c3cc4ccc(N5CC[NH2+]CC5)cc4oc3=O)[nH+]c2c1	0.10+-0.01	0.1	-16.11809565	20.161182	-109844.72	-817440.13	349.28232	-13.67473	13.67473	-6.3369398	58.435448	2	649.74426	0	0	649.74426	0	0	0	1	2	2	0	11	3	50	0	2	28	19	79.091759	1.5818352	0	0	21	0	0	22	0	4	7	3	0	0	1.1794342	-2.7270262	-0.59638745	0.61540389
C36	O=c1oc2cc(N3CC[NH2+]CC3)ccc2cc1-c1cn2ccc(C(F)(F)F)cc2n1	5.8+-0.2	5.8	-12.05765264	40.610405	-134938.83	-925620.88	68.917686	-10.48976	10.48976	-4.11201	56.637276	2	649.90167	0	0	649.90167	0	0	0	1	2	2	0	11	1	48	0	2	30	22	86.025993	1.7922083	0	0	21	0	3	18	0	4	6	2	0	0	1.176038	-2.7270288	-0.6388129	0.65940154
C43	Cc1nccn2cc(-c3cc4ccc(N5CC[NH2+][C@@H](C)C5)cc4oc3=O)nc12	5.0+-1.3	5	-12.20607265	32.311367	-107405.6	-812708	220.45219	-10.44361	10.44361	-3.95506	58.733444	2	649.02551	0	0	649.02551	0	0	0	1	2	3	0	11	1	50	0	3	28	18	78.237007	1.5647402	0	0	21	0	0	22	0	5	7	2	0	0	1.1960866	-2.761133	-0.53933305	0.66005713
C42	COc1cn2cc(-c3cc4ccc(N5CC[NH2+][C@@H](C)C5)cc4oc3=O)nc2c(C)n1	1.9+-0.2	1.9	-13.17365667	35.397549	-118372.13	-912484.69	189.30061	-10.22985	10.22985	-3.94591	62.629032	2	697.84009	0	0	697.84009	0	0	0	2	3	4	0	11	1	54	0	4	30	18	86.2528	1.5972741	0	0	22	0	0	24	0	5	8	3	0	0	1.1895069	-2.761133	-0.53184462	0.59292048
C28	COc1cn2cc(-c3cc4ccc(N5CC[NH2+]CC5)cc4oc3=O)nc2cn1	2.4+-0.1	2.4	-12.94004182	35.438393	-111184.54	-811224.31	203.30852	-10.36475	10.36475	-4.0777302	56.44186	2	640.83051	0	0	640.83051	0	0	0	2	3	4	0	11	1	48	0	4	28	16	78.836548	1.642428	0	0	20	0	0	20	0	5	8	3	0	0	1.1794298	-2.7270288	-0.634817	0.65853345
C38	O=c1oc2cc(N3CC[NH2+]CC3)ccc2cc1-c1ccc2ncccc2c1	2.0+-0.6	2	-13.12236338	34.552929	-100197.18	-742769.19	194.3278	-10.46068	10.46068	-4.10672	56.959862	3	621.64313	0	0	621.64313	0	0	0	1	2	2	0	16	1	47	0	2	27	21	69.764732	1.4843559	0	0	22	0	0	20	0	3	5	2	0	0	1.1858218	-2.7270329	-0.64706594	0.68033463
C39	O=c(o1)c(c2ccc3ccccc3c2)cc4c1cc(N5CC[NH2+]CC5)cc4	10.5+-2.1	10.5	-11.4641353	33.4328	-98700.352	-740050.25	182.388	-10.11299	10.11299	-4.08459	58.286652	3	632.33923	0	0	632.33923	0	0	0	1	2	1	0	16	1	48	0	1	27	22	67.797607	1.4124502	0	0	23	0	0	21	0	2	4	2	0	0	1.1858218	-2.7270329	-0.65526581	0.69020176
C20	C[NH+]1CCN(c2ccc3cc(-c4ccc(Cl)cc4)c(=O)oc3c2)CC1	7.9+-2.5	7.9	-11.7486478	33.307056	-98148.695	-692757.19	160.32721	-10.67845	10.67845	-4.0525699	54.519859	2	610.758	0	0	610.758	0	0	0	1	2	1	0	12	1	45	0	1	25	20	70.256264	1.5612503	0	0	20	1	0	20	0	2	4	2	0	0	1.3240088	-2.7717357	-0.58319819	0.67434716
SMSM35	Cc1cn2cc(-c3cc4c(C)cc(N5CC[NH2+][C@@H](C)C5)cc4oc3=O)cc(F)c2n1	1.9+-0.1	1.9	-13.17365667	36.45668	-120367.8	-927884.5	161.75604	-10.10753	10.10753	-4.0297098	63.044033	2	682.55676	0	0	682.55676	0	0	0	1	2	2	0	11	1	54	0	2	30	22	86.682899	1.6052389	0	0	23	0	1	24	0	4	6	2	0	0	1.2387595	-2.7613516	-0.46966854	0.48595801
SMSM37	Cc1cn2cc(-c3cc4ccc(N5CC[NH2+][C@@H](C)C5)cc4[nH]c3=O)cc(F)c2n1	7.1+-0.2	7.1	-11.85541577	38.160343	-114486.69	-863908.69	202.63531	-9.97997	9.97997	-4.04707	60.915237	2	672.95099	0	0	672.95099	0	0	0	1	2	2	0	11	1	52	1	3	29	21	82.663803	1.5896885	0	0	22	0	1	23	0	5	6	1	0	0	1.2023652	-2.7613389	-0.55670112	0.6063084
SMSM38	Cc1cn2cc(-c3cc4ccc(N5CC[NH2+][C@@H](C)C5)cc4n(C)c3=O)cc(F)c2n1	6.9+-1.0	6.9	-11.88398915	37.981773	-118066.1	-926059.38	210.43246	-9.9552097	9.9552097	-4.0282998	64.008827	2	686.38635	0	0	686.38635	0	0	0	1	2	2	0	11	1	55	0	2	30	22	86.226814	1.5677602	0	0	23	0	1	25	0	5	6	1	0	0	1.2433709	-2.7614505	-0.55580747	0.5909695
SMSM40	Cc1cn2cc(-c3nc4ccc(N5CC[NH2+][C@@H](C)C5)cc4s3)c(F)cc2[nH+]1	0.40+-0.01	0.4	-14.73180129	8.8405066	-105176.35	-776261.88	422.97141	-13.46007	13.46007	-6.4068699	58.826447	3	650.66333	0	0	650.66333	0	0	0	1	2	1	0	14	3	49	0	1	27	21	78.965088	1.6115323	0	0	20	0	1	22	0	5	5	0	0	1	1.2003866	-2.7611094	-0.5582763	0.50354338
SMSM41	Cc1cn2cc(-c3c[nH+]c4cc(N5CC[NH2+][C@@H](C)C5)ccn4c3=O)cc(F)c2n1	3.0+-0.2	3	-12.71689827	43.398663	-116083.52	-878742.94	429.46176	-12.43543	12.43543	-7.3687801	60.255238	1	664.5509	0	0	664.5509	0	0	0	1	2	2	0	5	3	52	0	2	29	19	84.6325	1.6275481	0	0	21	0	1	23	0	6	7	1	0	0	1.205193	-2.7629664	-0.55216283	0.61792755
SMSM46	CC[NH+]1CCN(c2ccc3cc(-c4cc(F)c5nc(C)cn5c4)c(=O)oc3c2)C[C@@H]1C	1.2+-0.1	1.2	-13.633189	35.947906	-123950.56	-966393.88	165.78139	-10.07393	10.07393	-3.90887	66.137619	2	710.703	0	0	710.703	0	0	0	1	2	2	0	11	1	57	0	2	31	23	90.224197	1.5828806	0	0	24	0	1	26	0	4	6	2	0	0	1.1802417	-2.8165476	-0.5143922	0.61898232
SMSM47	Cc1cn2cc(-c3cc4ccc(N5CC[NH2+][C@@H](C)C5)cc4n(CCO)c3=O)cc(F)c2n1	6.9+-0.1	6.9	-11.88398915	35.733143	-129055.67	-1053809	156.22508	-9.9772301	9.9772301	-3.9214101	67.904411	2	725.49158	0	0	725.49158	0	0	0	1	2	3	0	11	1	59	1	4	32	23	95.045235	1.6109362	0	0	24	0	1	27	0	5	7	2	0	0	1.2882743	-2.7615061	-0.57121819	0.62305874
SMSM48	CCn1c(=O)c(-c2cc(F)c3nc(C)cn3c2)cc2ccc(N3CC[NH2+][C@@H](C)C3)cc21	11.8+-2.3	11.8	-11.34741103	37.906303	-121658.37	-985645.19	204.52696	-9.9484901	9.9484901	-4.0028701	67.102409	2	711.14032	0	0	711.14032	0	0	0	1	2	2	0	11	1	58	0	2	31	23	89.732193	1.5471069	0	0	24	0	1	27	0	5	6	1	0	0	1.2712789	-2.7615151	-0.55530393	0.58819747
SMSM50	Cc1cn2cc(-c3cc4ccc(N5CC[NH2+]C6(CC6)C5)cc4oc3=O)cc(F)c2n1	2.4+-0.6	2.4	-12.94004182	36.268002	-119694.72	-904068.25	205.01572	-10.11198	10.11198	-4.0296602	61.710445	2	675.95081	0	0	675.95081	0	0	0	1	2	2	0	11	1	52	0	2	30	22	84.273445	1.6206431	0	0	23	0	1	22	0	4	6	2	0	0	1.0830176	-2.7170079	-0.61552382	0.59709007
SMSM51	Cc1cn2cc(-c3cc4ccc(N5CC6CCC[NH2+]C6C5)cc4oc3=O)cc(F)c2n1	4.9+-1.3	4.9	-12.22627535	39.820999	-123315.27	-951451.13	171.25803	-9.9720201	9.9720201	-4.1511598	64.804031	2	694.50378	0	0	694.50378	0	0	0	1	1	2	0	11	1	55	0	2	31	23	87.896584	1.5981197	0	0	24	0	1	24	0	4	6	2	0	0	1.0702145	-2.7726271	-0.61567932	0.59701401
SMSM52	Cc1cn2cc(-c3cc4ccc(N5CC6C([NH3+])C6C5)cc4oc3=O)cc(F)c2n1	4.1+-0.9	4.1	-12.40452358	44.935089	-116104.05	-847505.06	208.8974	-9.9137697	9.9137697	-4.3352199	58.616859	2	659.45966	0	0	659.45966	0	0	0	1	1	2	0	11	1	49	0	2	29	21	80.574722	1.6443821	0	0	22	0	1	20	0	4	6	2	0	0	1.0785121	-2.5335383	-0.61557692	0.59689671
SMSM53	Cc1cn2cc(-c3cc4ccc(N5CCCC([NH3+])CC5)cc4oc3=O)cc(F)c2n1	10.0+-2.1	10	-11.51292546	31.040243	-120377.33	-931929.5	152.22984	-10.22341	10.22341	-3.64557	63.044033	2	670.35803	0	0	670.35803	0	0	0	1	2	2	0	11	1	54	0	2	30	22	86.682899	1.6052389	0	0	23	0	1	24	0	4	6	2	0	0	1.191126	-2.6461596	-0.55681729	0.61909115
SMSM54	Cc1cn2cc(-c3cc4ccc(N5CC6C[NH2+]CC6C5)cc4oc3=O)cc(F)c2n1	4.6+-1.1	4.6	-12.28945425	43.24028	-119700.59	-899752.25	199.14757	-9.91679	9.91679	-4.3242602	61.710445	2	675.82214	0	0	675.82214	0	0	0	1	1	2	0	11	1	52	0	2	30	22	84.273445	1.6206431	0	0	23	0	1	22	0	4	6	2	0	0	1.076061	-2.5658364	-0.61568463	0.59699255
SMSM55	Cc1cn2cc(-c3cc4ccc(N5CCC[NH2+]CC5)cc4oc3=O)cc(F)c2n1	5.9+-1.0	5.9	-12.04055821	36.767067	-116774.51	-871830.56	168.26038	-10.11005	10.11005	-3.9805801	59.950447	2	654.91412	0	0	654.91412	0	0	0	1	2	2	0	11	1	51	0	2	29	21	83.078705	1.6289941	0	0	22	0	1	22	0	4	6	2	0	0	1.2007152	-2.5956922	-0.64799517	0.6191023
SMSM56	Cc1cn2cc(-c3cc4ccc(N5CC([NH3+])C6(CC6)C5)cc4oc3=O)cc(F)c2n1	3.9+-1.1	3.9	-12.454534	37.705032	-119695.55	-901067.25	204.18025	-10.01514	10.01514	-4.3091402	61.710445	2	679.22687	0	0	679.22687	0	0	0	1	1	2	0	11	1	52	0	2	30	22	84.273445	1.6206431	0	0	23	0	1	22	0	4	6	2	0	0	1.0855546	-2.5319829	-0.61550266	0.59701657
SMSM60	Cc1cn2cc(-c3cc4ccc(N5CC[NH2+][C@@H](C)C5)cc4n4cnnc34)cc(F)c2n1	3.3+-1.1	3.3	-12.62158809	38.556923	-119534.76	-945905	323.8111	-10.06148	10.06148	-4.1108499	64.073242	3	685.63635	0	0	685.63635	0	0	0	1	2	3	0	16	1	54	0	3	31	21	83.028587	1.5375665	0	0	23	0	1	23	0	7	7	0	0	0	1.1589832	-2.7612474	-0.57037908	0.63946688
C35	COc1ccc2[nH+]c(-c3cc4ccc(N5CC[NH2+]CC5)cc4oc3=O)cn2c1	0.32+-0.01	0.32	-14.95494484	20.667076	-109841.14	-817752.56	352.86151	-13.78537	13.78537	-6.4240198	58.435448	2	651.03027	0	0	651.03027	0	0	0	1	2	2	0	11	3	50	0	2	28	19	79.091759	1.5818352	0	0	21	0	0	22	0	4	7	3	0	0	1.1794298	-2.7270262	-0.5960471	0.60681504
SMSM61	Cc1cn2cc(-c3cc4ccc(N5CC[NH+](CC6CC6)[C@@H](C)C5)cc4oc3=O)cc(F)c2n1	1.2+-0.1	1.2	-13.633189	33.61821	-130465.42	-1055202.8	194.68733	-10.07605	10.07605	-3.8087001	70.991203	2	740.02393	0	0	740.02393	0	0	0	1	2	2	0	11	1	61	0	2	33	25	94.957603	1.5566821	0	0	26	0	1	28	0	4	6	2	0	0	1.0339401	-2.8142476	-0.53371412	0.63820279
SMSM62	Cc1cn2cc(-c3cc4ccc(N5CC[NH+](CC6CCOCC6)[C@@H](C)C5)cc4oc3=O)cc(F)c2n1	0.86+-0.08	0.86	-13.96633345	28.148106	-145067.94	-1224813.8	114.74756	-10.09925	10.09925	-3.85993	77.980377	2	796.32593	0	0	796.32593	0	0	0	1	2	3	0	11	1	68	0	3	36	27	106.58665	1.5674508	0	0	28	0	1	32	0	4	7	3	0	0	1.004426	-2.8488648	-0.53291225	0.60654032
SMSM64	COc1c(N2CC[NH2+][C@@H](C)C2)ccc2cc(-c3cc(F)c4nc(C)cn4c3)c(=O)n(C)c12	49.8+-2.1	49.8	-9.907495574	36.012882	-134942.02	-1152652.3	257.53104	-10.01842	10.01842	-4.0238199	72.81562	3	763.1991	0	0	763.1991	0	0	0	2	3	3	0	17	1	61	0	3	35	26	95.671806	1.5683903	0	0	27	0	1	26	0	6	7	1	0	0	1.2137738	-2.7613592	-0.61942297	0.68049306
SMSM73	Cc1cn2cc(-c3cc4ccc(N5CC[NH2+][C@@H](C)C5)c5c4n(c3=O)CCO5)cc(F)c2n1	11.9+-1.0	11.9	-11.33897216	35.736378	-129034.93	-1066149.9	176.96648	-9.9975996	9.9975996	-3.8947301	67.904411	2	709.74255	0	0	709.74255	0	0	0	1	2	3	0	11	1	59	0	3	32	23	95.045235	1.6109362	0	0	24	0	1	27	0	5	7	2	0	0	1.3013052	-2.7606833	-0.51286131	0.50165659
SMSM12	Cc1cn2cc(-c3c(C)c4ccc(N5CC[NH2+][C@@H](C)C5)cc4oc3=O)cc(F)c2n1	17.3+-0.5	17.3	-10.96480406	36.934761	-120365.73	-932105.81	163.82935	-10.09649	10.09649	-4.03686	63.044033	2	676.79291	0	0	676.79291	0	0	0	1	2	2	0	11	1	54	0	2	30	22	86.682899	1.6052389	0	0	23	0	1	24	0	4	6	2	0	0	1.245712	-2.7611668	-0.56215501	0.60559076
C19	C[NH+]1CCN(c2ccc3cc(-c4cccc(Cl)c4)c(=O)oc3c2)CC1	25.3+-1.4	25.3	-10.58470616	31.973787	-98148.617	-694981.38	160.40714	-10.81712	10.81712	-4.0551	54.519859	2	613.87555	0	0	613.87555	0	0	0	1	2	1	0	12	1	45	0	1	25	20	70.256264	1.5612503	0	0	20	1	0	20	0	2	4	2	0	0	1.3375623	-2.7717357	-0.57301086	0.67167294
C25	C[NH+]1CCN(c2cc(F)c3cc(-c4cccc(Cl)c4)c(=O)oc3c2)CC1	27.9+-7.5	27.9	-10.48688387	31.841513	-109017.08	-758394.94	117.8347	-10.87383	10.87383	-4.1199098	54.410069	2	608.4845	0	0	608.4845	0	0	0	1	2	1	0	12	1	45	0	1	26	21	75.984207	1.6885378	0	0	20	1	1	19	0	2	4	2	0	0	1.3875018	-2.7714443	-0.58590746	0.65559494
C26	C[NH+]1CCN(c2cc(F)c3cc(-c4ccc(Cl)cc4)c(=O)oc3c2)CC1	19.7+-2.0	19.7	-10.83489192	33.103928	-109017.14	-755745.63	117.77371	-10.7181	10.7181	-4.12323	54.410069	2	611.10333	0	0	611.10333	0	0	0	1	2	1	0	12	1	45	0	1	26	21	75.984207	1.6885378	0	0	20	1	1	19	0	2	4	2	0	0	1.3738136	-2.7714443	-0.58857155	0.65705985
SMSM63	Cc1cn2cc(-c3cc4ccc(N5CC[NH2+][C@@H](C)C5)cc4n(-c4ccccc4)c3=O)cc(F)c2n1	23.6+-4.8	23.6	-10.65426385	38.069939	-133443	-1149488.4	247.78645	-9.9646797	9.9646797	-3.9913299	74.14241	3	773.99762	0	0	773.99762	0	0	0	2	3	2	0	17	1	62	0	2	35	27	94.56263	1.5252037	0	0	28	0	1	27	0	5	6	1	0	0	1.2137738	-2.7613609	-0.61554956	0.6674158
SMSM68	Cc1cn2cc(-c3cc4ccc(N5CC[NH2+][C@@H](C)C5)cc4n(CC4CC4)c3=O)cc(F)c2n1	30.5+-7.8	30.5	-10.39778387	38.067787	-128171.36	-1086032.5	235.29578	-9.9688396	9.9688396	-4.0051298	71.955994	2	743.11859	0	0	743.11859	0	0	0	1	2	2	0	11	1	62	0	2	33	25	94.457649	1.5235105	0	0	26	0	1	29	0	5	6	1	0	0	1.1764908	-2.7615037	-0.54254991	0.61076838
SMSM69	Cc1cn2cc(-c3cc4ccc(N5CC[NH2+][C@@H](C)C5)cc4n(CC4CCOCC4)c3=O)cc(F)c2n1	20.8+-7.6	20.8	-10.78055757	38.684906	-142775.09	-1286587	154.14998	-10.01555	10.01555	-4.0493698	78.945168	2	782.91797	0	0	782.91797	0	0	0	1	2	3	0	11	1	69	0	3	36	27	106.8076	1.5479363	0	0	28	0	1	33	0	5	7	2	0	0	1.1951088	-2.763216	-0.54518366	0.58885318
SMSM36	Cc1cn2cc(-c3cc4ccc(N5CC[NH2+][C@@H](C)C5)c(C)c4oc3=O)cc(F)c2n1	3.8+-0.1	3.8	-12.48050949	37.636959	-120364.02	-930416.63	165.52953	-10.15505	10.15505	-4.0052099	63.044033	2	676.34167	0	0	676.34167	0	0	0	1	2	2	0	11	1	54	0	2	30	22	86.682899	1.6052389	0	0	23	0	1	24	0	4	6	2	0	0	1.2367228	-2.7620995	-0.50959706	0.56219697
C59	Cc1cn2cc(-c3cc4ccc(N5CC[NH2+][C@@H](C)C5)cc4oc3=O)cc(F)c2n1	4.5+-0.1	4.5	-12.31143316	37.85424	-116772	-868391.25	170.76118	-10.14622	10.14622	-4.0612202	59.950447	2	667.91736	0	0	667.91736	0	0	0	1	2	2	0	11	1	51	0	2	29	21	83.078705	1.6289941	0	0	22	0	1	22	0	4	6	2	0	0	1.2023652	-2.7611361	-0.5758875	0.6190778
[truncated: 399 more columns]
